# Supplementary material for: Cancer-of-Unknown-Primary-Origin: A SEER–Medicare Study of Patterns of Care and Outcomes among Elderly Patients in Clinical Practice
Source: Cancers (Basel). 2022 Jun 13;14(12):2905. doi: 10.3390/cancers14122905 (PMC9221531; doi:10.3390/cancers14122905)
Supplement: Supplementary file 1 [file cancers-14-02905-s001.zip]

Archive with 1 entries (1 files):
- cancers-1715537-supplementary.pdf
